# Supplementary material for: Phylogenetic and comparative analyses of Hydnora abyssinica plastomes provide evidence for hidden diversity within Hydnoraceae
Source: BMC Ecol Evol. 2023 Jul 18;23:34. doi: 10.1186/s12862-023-02142-w (PMC10353213; doi:10.1186/s12862-023-02142-w)
Supplement: Supplementary file 1 — Supplementary Material 1 [file 12862_2023_2142_MOESM1_ESM.xlsx]

## Sheet: Additional file 1 Table S1
Additional file 1 Table S1. Overview of plastome and compartment lengths as well as GC content along with voucher information for newly sequenced accessions.
Accession	Total length [bp]	%GC	Length LSC [bp]	Length SSC [bp]	Length IR [bp]
H. abyssinica H0	24.551	23.2	15.58	6.715	1.128
H. abyssinica H1	24.551	23.2	15.579	6.714	1.129
H. abyssinica H2	24.526	23.2	15.614	6.716	1.098
H. abyssinica H3	24.551	23.5	15.579	6.714	1.129
H. abyssinica H4	24.565	23.2	15.593	6.714	1.129
H. abyssinica H5	24.551	23.2	15.579	6.714	1.129
H. abyssinica H6	24.551	23.2	15.58	6.715	1.128
