# Supplementary material for: Phylogenetic and comparative analyses of Hydnora abyssinica plastomes provide evidence for hidden diversity within Hydnoraceae
Source: BMC Ecol Evol. 2023 Jul 18;23:34. doi: 10.1186/s12862-023-02142-w (PMC10353213; doi:10.1186/s12862-023-02142-w)
Supplement: Supplementary file 2 — Supplementary Material 2 [file 12862_2023_2142_MOESM2_ESM.xlsx]

## Sheet: Additional file 4 Table S3
Additional file 4 Table S3. RSCU analysis results using Sequence Manipulator Suite (SMS) based on Hydnoraceae protein coding genes, excluding rps7 of H. visseri and
rps19 of P. americana. Reduced gene sets of outgroup taxa Aristolochia fimbriata (Qin et al. 2021), Thottea sumatrana (Jost et al. 2022), and Lactoris fernandeziana
(Jost et al. 2022) were included as references. Most used synonymous codons are highlighed in green, codons with ≤ 10% difference to the most used codon in blue, and
codons with ≤ 10% usage in ochre.
		H. esculenta NC_065050	H. abyssinica NC_065049 (Namibia)	H. abyssinica (Kenia)	H. arabica NC_065211	H. africana NC_065136	H. triceps NC_065052	H. longicollis NC_065051	H. visseri NC_029358	P. bonacinae NC_065053	P. americana MT075717	P. panguanensis NC_065054	A. fimbriata CM034085	T. sumatrana NC_065017	L. fernandeziana NC_065383
AmAcid	Codon	Fraction	Fraction	Fraction	Fraction	Fraction	Fraction	Fraction	Fraction	Fraction	Fraction	Fraction	Fraction	Fraction	Fraction
Ala	GCG	0.02	0.01	0.03	0.03	0.02	0.00	0.03	0.03	0.04	0.02	0.02	0.13	0.13	0.11
	GCA	0.50	0.57	0.54	0.52	0.40	0.45	0.46	0.44	0.36	0.42	0.39	0.34	0.33	0.35
	GCT	0.44	0.37	0.39	0.41	0.55	0.53	0.50	0.51	0.56	0.54	0.57	0.40	0.38	0.39
	GCC	0.04	0.05	0.05	0.05	0.04	0.02	0.02	0.03	0.04	0.02	0.02	0.13	0.15	0.15
Cys	TGT	0.83	0.94	0.95	0.98	0.91	0.94	0.90	0.90	0.90	0.89	0.86	0.72	0.72	0.71
	TGC	0.17	0.06	0.05	0.02	0.09	0.06	0.10	0.10	0.10	0.11	0.14	0.28	0.28	0.29
Asp	GAT	0.90	0.84	0.88	0.89	0.90	0.93	0.92	0.93	0.79	0.86	0.83	0.78	0.80	0.80
	GAC	0.10	0.16	0.12	0.11	0.10	0.07	0.08	0.07	0.29	0.14	0.17	0.22	0.20	0.20
Glu	GAG	0.08	0.05	0.04	0.03	0.04	0.07	0.07	0.07	0.10	0.05	0.06	0.33	0.29	0.29
	GAA	0.92	0.95	0.96	0.97	0.96	0.93	0.93	0.93	0.90	0.95	0.94	0.67	0.71	0.71
Phe	TTT	0.92	0.91	0.94	0.93	0.93	0.91	0.91	0.91	0.90	0.94	0.95	0.60	0.59	0.61
	TTC	0.08	0.09	0.06	0.07	0.07	0.09	0.09	0.09	0.10	0.06	0.05	0.40	0.41	0.39
Gly	GGG	0.02	0.01	0.02	0.03	0.03	0.01	0.02	0.02	0.06	0.04	0.09	0.20	0.21	0.21
	GGA	0.40	0.54	0.56	0.56	0.47	0.48	0.48	0.49	0.42	0.49	0.39	0.40	0.40	0.42
	GGT	0.56	0.39	0.39	0.38	0.48	0.50	0.48	0.46	0.45	0.45	0.48	0.30	0.29	0.29
	GGC	0.01	0.06	0.03	0.03	0.02	0.01	0.02	0.03	0.06	0.02	0.03	0.10	0.10	0.08
His	CAT	0.97	0.87	0.92	0.92	0.92	0.94	0.85	0.87	0.85	0.90	0.80	0.74	0.77	0.79
	CAC	0.03	0.13	0.08	0.08	0.08	0.06	0.15	0.13	0.15	0.10	0.20	0.26	0.23	0.21
Ile	ATA	0.47	0.41	0.43	0.44	0.50	0.51	0.50	0.52	0.46	0.51	0.49	0.31	0.33	0.34
	ATT	0.50	0.55	0.55	0.53	0.48	0.47	0.46	0.45	0.48	0.46	0.47	0.48	0.45	0.46
	ATC	0.03	0.05	0.02	0.02	0.02	0.02	0.04	0.04	0.06	0.02	0.03	0.21	0.22	0.20
Lys	AAG	0.08	0.07	0.06	0.05	0.06	0.07	0.07	0.07	0.09	0.05	0.06	0.27	0.29	0.25
	AAA	0.92	0.93	0.94	0.95	0.94	0.93	0.93	0.93	0.91	0.95	0.94	0.73	0.71	0.75
Leu	TTG	0.09	0.07	0.05	0.05	0.08	0.06	0.09	0.09	0.08	0.06	0.08	0.22	0.23	0.22
	TTA	0.66	0.65	0.70	0.70	0.71	0.73	0.69	0.70	0.63	0.73	0.70	0.27	0.26	0.27
	CTG	0.01	0.01	0.01	0.00	0.01	0.00	0.01	0.00	0.02	0.00	0.01	0.08	0.09	0.08
	CTA	0.10	0.10	0.08	0.07	0.08	0.07	0.08	0.08	0.10	0.07	0.08	0.13	0.12	0.13
	CTT	0.14	0.16	0.15	0.16	0.12	0.13	0.13	0.13	0.15	0.12	0.13	0.21	0.22	0.23
	CTC	0.01	0.02	0.01	0.01	0.00	0.00	0.01	0.00	0.01	0.01	0.01	0.09	0.08	0.08
Met	ATG	1.00	1.00	1.00	1.00	1.00	1.00	1.00	1.00	1.00	1.00	1.00	1.00	1.00	1.00
Asn	AAT	0.88	0.87	0.88	0.88	0.90	0.92	0.89	0.88	0.84	0.91	0.89	0.78	0.77	0.78
	AAC	0.12	0.13	0.12	0.12	0.10	0.08	0.11	0.12	0.16	0.09	0.11	0.22	0.23	0.22
Pro	CCG	0.01	0.04	0.01	0.02	0.01	0.01	0.01	0.01	0.06	0.05	0.04	0.13	0.15	0.15
	CCA	0.37	0.39	0.35	0.36	0.36	0.35	0.39	0.35	0.29	0.31	0.33	0.29	0.30	0.28
	CCT	0.58	0.49	0.61	0.59	0.56	0.56	0.55	0.58	0.59	0.60	0.58	0.33	0.33	0.33
	CCC	0.03	0.08	0.03	0.03	0.08	0.08	0.05	0.06	0.06	0.04	0.05	0.24	0.22	0.24
Gln	CAG	0.09	0.05	0.07	0.05	0.05	0.08	0.08	0.08	0.03	0.03	0.02	0.25	0.26	0.27
	CAA	0.91	0.95	0.93	0.95	0.95	0.92	0.92	0.92	0.97	0.97	0.98	0.75	0.74	0.73
Arg	AGG	0.04	0.04	0.04	0.03	0.03	0.06	0.05	0.06	0.06	0.05	0.08	0.14	0.14	0.14
	AGA	0.50	0.49	0.47	0.48	0.60	0.56	0.56	0.53	0.61	0.60	0.58	0.34	0.33	0.33
	CGG	0.01	0.00	0.01	0.02	0.01	0.03	0.01	0.02	0.00	0.00	0.00	0.07	0.06	0.07
	CGA	0.12	0.20	0.23	0.23	0.10	0.09	0.09	0.11	0.12	0.15	0.14	0.19	0.21	0.20
	CGT	0.30	0.23	0.24	0.23	0.24	0.26	0.26	0.24	0.19	0.18	0.17	0.20	0.19	0.19
	CGC	0.03	0.03	0.02	0.02	0.02	0.01	0.02	0.02	0.03	0.03	0.03	0.06	0.06	0.06
Ser	AGT	0.23	0.26	0.25	0.25	0.26	0.27	0.28	0.27	0.34	0.33	0.31	0.22	0.20	0.21
	AGC	0.04	0.01	0.03	0.02	0.02	0.01	0.02	0.03	0.03	0.04	0.03	0.05	0.06	0.05
	TCG	0.03	0.03	0.02	0.02	0.01	0.01	0.02	0.03	0.03	0.02	0.01	0.11	0.11	0.08
	TCA	0.36	0.34	0.36	0.37	0.39	0.38	0.35	0.35	0.22	0.27	0.27	0.21	0.22	0.21
	TCT	0.29	0.32	0.31	0.32	0.29	0.32	0.29	0.29	0.34	0.33	0.37	0.24	0.23	0.26
	TCC	0.04	0.03	0.02	0.02	0.03	0.02	0.04	0.04	0.04	0.02	0.02	0.17	0.18	0.19
Thr	ACG	0.04	0.03	0.03	0.03	0.03	0.03	0.04	0.04	0.07	0.03	0.03	0.13	0.14	0.14
	ACA	0.44	0.47	0.47	0.46	0.47	0.47	0.43	0.47	0.41	0.46	0.45	0.33	0.32	0.33
	ACT	0.48	0.44	0.47	0.46	0.47	0.47	0.46	0.45	0.47	0.50	0.51	0.35	0.35	0.34
	ACC	0.04	0.07	0.04	0.05	0.02	0.02	0.07	0.04	0.04	0.01	0.01	0.20	0.19	0.18
Val	GTG	0.02	0.02	0.02	0.02	0.03	0.02	0.03	0.02	0.07	0.02	0.02	0.16	0.16	0.16
	GTA	0.41	0.43	0.39	0.38	0.44	0.42	0.40	0.42	0.39	0.46	0.49	0.36	0.34	0.34
	GTT	0.51	0.51	0.54	0.54	0.49	0.52	0.53	0.52	0.43	0.50	0.44	0.35	0.36	0.35
	GTC	0.06	0.04	0.05	0.05	0.04	0.04	0.04	0.04	0.11	0.01	0.05	0.13	0.14	0.15
Trp	TGG	1.00	1.00	1.00	1.00	1.00	1.00	1.00	1.00	1.00	1.00	1.00	1.00	1.00	1.00
Tyr	TAT	0.90	0.91	0.93	0.94	0.92	0.93	0.92	0.92	0.93	0.92	0.92	0.77	0.78	0.80
	TAC	0.10	0.09	0.07	0.06	0.08	0.07	0.08	0.08	0.07	0.08	0.08	0.23	0.22	0.20
Stop	TGA	0.06	0.06	0.12	0.12	0.18	0.18	0.18	0.25	0.06	0.00	0.00	0.18	0.18	0.12
	TAG	0.00	0.06	0.06	0.12	0.00	0.00	0.00	0.00	0.06	0.13	0.12	0.18	0.24	0.35
	TAA	0.94	0.88	0.82	0.76	0.82	0.82	0.82	0.75	0.88	0.88	0.88	0.65	0.59	0.53
