# Supplementary material for: Phylogenetic and comparative analyses of Hydnora abyssinica plastomes provide evidence for hidden diversity within Hydnoraceae
Source: BMC Ecol Evol. 2023 Jul 18;23:34. doi: 10.1186/s12862-023-02142-w (PMC10353213; doi:10.1186/s12862-023-02142-w)
Supplement: Supplementary file 3 — Supplementary Material 3 [file 12862_2023_2142_MOESM3_ESM.xls]

## Sheet: Additional file 3 Table S2
Additional file 3 Table S2. Pairwise distance estimation on the H. abyssinica and H. arabica whole plastome alignment using MEGAX. Genes and spacers are
manually aligned. The number of base substitutions per site between species and accessions are shown. Analyses were conducted using the maximum
composite likelihood model and rate variation among sites was modeled with a gamma distribution. The differences in compositional bias were considered in
evolutionary comparisons. All positions containing gaps and missing data were eliminated (complete deletion option).
	H. abyssinica	H. arabica	H. abyssinica H0	H. abyssinica H1	H. abyssinica H2	H. abyssinica H3	H. abyssinica H4	H. abyssinica H5	H. abyssinica H6
H. abyssinica
H. arabica	0.18078742
H. abyssinica H0	0.18035905	0.01339808
H. abyssinica H1	0.18059042	0.01325034	0.00052435
H. abyssinica H2	0.18059856	0.01329907	0.00033357	0.00038124
H. abyssinica H3	0.18109021	0.01374464	0.00100159	0.00057194	0.00085827
H. abyssinica H4	0.18060027	0.01330010	0.00047664	0.00004763	0.00033356	0.00052423
H. abyssinica H5	0.18084144	0.01344941	0.00061980	0.00019058	0.00047664	0.00066738	0.00014292
H. abyssinica H6	0.18035905	0.01339808	0.00000000	0.00052435	0.00033357	0.00100159	0.00047664	0.00061980
