# Supplementary material for: Phylogenetic and comparative analyses of Hydnora abyssinica plastomes provide evidence for hidden diversity within Hydnoraceae
Source: BMC Ecol Evol. 2023 Jul 18;23:34. doi: 10.1186/s12862-023-02142-w (PMC10353213; doi:10.1186/s12862-023-02142-w)
Supplement: Supplementary file 5 — Supplementary Material 5 [file 12862_2023_2142_MOESM5_ESM.xlsx]

## Sheet: Supplementary Table 2
Supplementary Table S5. Taxon sampling used for phylogenetic tree reconstruction. The sample origin is presented for all members of Hydnoraceae. For newly sequenced accessions, the sampling coordinates and voucher information are given as well (for details of the latter see table S4). Accession numbers refer to NCBI accession numbers if not otherwise indicated (in case of TreeBase project number)
Order	Family	Genus	Species	Accession number	Origin	Voucher (herbarium acronym)	Reference
Piperales	Aristolochiaceae	Aristolochia	kunmingensis	NC_041451			Li et al. 2019, Complete chloroplast genomes and comparative analysis of sequences evolution among seven Aristolochia (Aristolochiaceae) medicinal species
		Aristolochia	moupinensis	NC_041454			Li et al. 2019, Complete chloroplast genomes and comparative analysis of sequences evolution among seven Aristolochia (Aristolochiaceae) medicinal species
		Aristolochia	kwangsiensis	NC_052833			Zhou et al. 2020, The complete chloroplast genome of Aristolochia kwangsiensi
		Aristolochia	kaempferi	NC_041452			Li et al. 2019, Complete chloroplast genomes and comparative analysis of sequences evolution among seven Aristolochia (Aristolochiaceae) medicinal species
		Aristolochia	mollissima	NC_041457			Li et al. 2019, Complete chloroplast genomes and comparative analysis of sequences evolution among seven Aristolochia (Aristolochiaceae) medicinal species
		Aristolochia	manshuriensis	NC_046766			Kim & Lim 2019, The complete chloroplast genome sequence of Aristolochia manshuriensis Kom. (Aristolochiaceae)
		Aristolochia	macrophylla	NC_041453			Li et al. 2019, Complete chloroplast genomes and comparative analysis of sequences evolution among seven Aristolochia (Aristolochiaceae) medicinal species
		Aristolochia	delavayi	MW413320			Zhao et al. 2021, The complete chloroplast genome of endangered species Aristolochia delavayi Franch. (Aristolochiaceae) in Southwestern China
		Aristolochia	tubiflora	NC_041456			Li et al. 2019, Complete chloroplast genomes and comparative analysis of sequences evolution among seven Aristolochia (Aristolochiaceae) medicinal species
		Aristolochia	contorta	NC_036152			Zhou et al. 2017, Molecular structure and phylogenetic analyses of complete chloroplast genomes of two Aristolochia medicinal species
		Aristolochia	debilis	NC_036153			Zhou et al. 2017, Molecular structure and phylogenetic analyses of complete chloroplast genomes of two Aristolochia medicinal species
		Aristolochia	tagala	NC_041455			Li et al. 2019, Complete chloroplast genomes and comparative analysis of sequences evolution among seven Aristolochia (Aristolochiaceae) medicinal species
		Aristolochia	fimbriata	PRJNA656149			Qin et al. 2021, Insights into angiosperm evolution, floral development and chemical biosynthesis from the Aristolochia frimbriata genome
		Thottea	sumatrana	NC_065017			Jost et al. 2022, Structural plastome evolution in holoparasitic Hydnoraceae with special focus in inverted and direct repeats
	Lactoridaceae	Lactoris	fernandeziana	NC_065383			Jost et al. 2022, Structural plastome evolution in holoparasitic Hydnoraceae with special focus in inverted and direct repeats
	Hydnoraceae	Hydnora	africana	NC_065136	South Africa		Jost et al. 2022, Structural plastome evolution in holoparasitic Hydnoraceae with special focus in inverted and direct repeats
		Hydnora	triceps	NC_065052	Namibia		Jost et al. 2022, Structural plastome evolution in holoparasitic Hydnoraceae with special focus in inverted and direct repeats
		Hydnora	longicollis	NC_065051	Namibia		Jost et al. 2022, Structural plastome evolution in holoparasitic Hydnoraceae with special focus in inverted and direct repeats
		Hydnora	visseri	NC_029358	Namibia		Naumann et al. 2016, Detecting and characterizing the highly divergent plastid genome of the nonphotosynthetic parasitic plant Hydnora visseri (Hydnoraceae)
		Hydnora	abyssinica / solmsiana	NC_065049	Namibia		Jost et al. 2022, Structural plastome evolution in holoparasitic Hydnoraceae with special focus in inverted and direct repeats
		Hydnora	abyssinica	OP495727	Kenya (38.652904 -3.784301)	MKSAJOREC/SAJIT-H0 (EA, HIB)	This study
		Hydnora	abyssinica	OP495728	Kenya (38.55609 -3.39625)	MKSAJOREC/SAJIT-001 (EA, HIB)	This study
		Hydnora	abyssinica	OP495729	Kenya (38.752904 -3.803301)	MKSAJOREC/SAJIT-002 (EA, HIB)	This study
		Hydnora	abyssinica	OP495730	Kenya (38.644429 -3.786453)	MKSAJOREC/SAJIT-003 (EA, HIB)	This study
		Hydnora	abyssinica	OP495731	Kenya (38.656427 -3.791164)	MKSAJOREC/SAJIT-004 (EA, HIB)	This study
		Hydnora	abyssinica	OP495732	Kenya (38.633546 -3.80741)	MKSAJOREC/SAJIT-005 (EA, HIB)	This study
		Hydnora	abyssinica	OP495733	Kenya (38.64638 -3.792654)	MKSAJOREC/SAJIT-006 (EA, HIB)	This study
		Hydnora	arabica / hanningtonii	NC_065211	Oman		Jost et al. 2022, Structural plastome evolution in holoparasitic Hydnoraceae with special focus in inverted and direct repeats
		Hydnora	esculenta	NC_065050	Madagascar		Jost et al. 2022, Structural plastome evolution in holoparasitic Hydnoraceae with special focus in inverted and direct repeats
		Prosopanche	panguanensis	NC_065054	Peru		Jost et al. 2022, Structural plastome evolution in holoparasitic Hydnoraceae with special focus in inverted and direct repeats
		Prosopanche	americana	MT075717	Argentina		Jost et al. 2020, The first plastid genome of the holoparasitic genus Prosopanche (Hydnoraceae)
		Prosopanche	bonacinae	NC_065053	Argentina		Jost et al. 2022, Structural plastome evolution in holoparasitic Hydnoraceae with special focus in inverted and direct repeats
	Asaraceae	Asarum	heterotropoides	MK577409			Zhao et al. 2019, Complete sequence of the chloroplast genome of Asarum heterotropoides (Aristolochiales: Asarum L.)
		Asarum	sieboldii	MW034667			Zhao et al. Unpublished, Complete sequence of the chloroplast genome of Asarum sieboldii Miq
		Saruma	henryi	NC_039933			Sinn et al. 2018, Total duplication of the small single copy region in the angiosperm plastome: Rearrangement and inverted repeat instability in Asarum
	Piperaceae	Piper	kadsura	NC_027941			Lee et al. 2016, The complete plastid genome of Piper kadsura (Piperaceae), an East Asian woody vine
		Piper	nigrum	NC_034692			Zhang et al. Unpublished, Plastid genomes of Illicium
		Piper	longum	NC_047247			Liang et al. Unpublished
		Piper	laetispicum	NC_042254			Wang et al. 2018, Complete plastome sequence of Piper laetispicum (Piperaceae): An endemic plant species in South China
		Piper	cenocladum	NC_008457			Cai et al. 2006, Complete plastid genome sequences of Drimys, Liriodendron, and Piper: Implications for the phylogenetic relationships of magnoliids
		Piper	auritum	NC_034697			Zhang et al. Unpublished, Plastid genomes of Illicium
		Piper	hancei	SRX10683153			Zhang et al. 2021, Complete chloroplast genome sequences of the medicinal plant Piper hancei
		Peperomia	griseoargentea	TreeBASE 27866			Jost et al. 2021, Discordant phylogenomic placement of Hydnoraceae and Lactoridaceae within Piperales using data from all three genomes
		Peperomia	macraeana	SRX5324490			Lim et al. 2019, Multiple colonizations of the Pacific by Peperomia (Piperaceae): Complex patterns of long-distance dispersal and parallel radiations on the Hawaiian Islands
		Zippelia	begoniifolia	TreeBASE 27866			Jost et al. 2021, Discordant phylogenomic placement of Hydnoraceae and Lactoridaceae within Piperales using data from all three genomes
		Manekia	incurva	TreeBASE 27866			Jost et al. 2021, Discordant phylogenomic placement of Hydnoraceae and Lactoridaceae within Piperales using data from all three genomes
		Verhuellia	lunaria	TreeBASE 27866			Jost et al. 2021, Discordant phylogenomic placement of Hydnoraceae and Lactoridaceae within Piperales using data from all three genomes
	Saururaceae	Saururus	cernuus	TreeBASE 27866			Jost et al. 2021, Discordant phylogenomic placement of Hydnoraceae and Lactoridaceae within Piperales using data from all three genomes
		Saururus	chinensis	MN263891			Jin et al. 2019, Characterization of the complete plastome of medicinal plant Saururus chinensis (Saururaceae)
		Gymnotheca	chinensis	MN263889			Jost et al. 2021, Discordant phylogenomic placement of Hydnoraceae and Lactoridaceae within Piperales using data from all three genomes
		Gymnotheca	chinensis	TreeBASE 27866			Jin et al. 2019, The complete plastome of Gymnotheca chinensis (Saururaceae) and ist phylogenetic analysis
		Houttuynia	cordata	MN413197			Jost et al. 2021, Discordant phylogenomic placement of Hydnoraceae and Lactoridaceae within Piperales using data from all three genomes
		Houttuynia	cordata	TreeBASE 27866			Zhu et al. 2020, Chloroplast genome features of an important medicinal and edible plant: Houttuynia cordata (Saururaceae)
		Anemopsis	californica	TreeBASE 27866			Jost et al. 2021, Discordant phylogenomic placement of Hydnoraceae and Lactoridaceae within Piperales using data from all three genomes
Canellales	Winteraceae	Drimys	granadensis	NC_008456			Cai et al. 2006, Complete plastid genome sequences of Drimys, Liriodendron, and Piper: Implications for the phylogenetic relationships of magnoliids
Magnoliales	Magnoliaceae	Liriodendron	tulipifera	NC_008326			Cai et al. 2006, Complete plastid genome sequences of Drimys, Liriodendron, and Piper: Implications for the phylogenetic relationships of magnoliids
Laurales	Calycanthaceae	Calycanthus	chinensis	NC_037504			Chen et al. 2019, The complete chloroplast genome of Calycanthus chinensis, an endangered species endemic to China
Chloranthales	Chloranthaceae	Chloranthus	spicatus	NC_009598			Hansen et al. 2007, Phylogenetic and evolutionary implications of complete chloroplast genome sequences of four early-diverging angiosperms: Buxus (Buxaceae), Chloranthus (Chloranthaceae), Dioscorea (Dioscoraceae), and Illicium (Schisandraceae)
Austrobaileyales	Schisandraceae	Schisandra	sphenanthera	NC_037145			Yu et al. Unpublished, The complete chloroplast genome sequence of Schisandra sphenanthera
Nymphaeales	Nymphaeaceae	Nymphaea	alba	NC_006050			Goremykin et al. 2004, The chloroplast genome of Nymphaea alba: Whole-Genome analyses and the problem of identifying the most basal angiosperm
Amborellales	Amborellaceae	Amborella	trichopoda	NC_005086			Goremykin et al. 2003, Analysis of the Amborella trichopoda chloroplast genome sequence suggests that Amborella is not a basal angiosperm
